# Supplementary material for: Facilitators and barriers to help-seeking for breast and cervical cancer symptoms: a qualitative study with an ethnically diverse sample in London
Source: Psychooncology. 2013 Dec 19;23(7):749–57. doi: 10.1002/pon.3464 (PMC4282580; doi:10.1002/pon.3464)
Supplement: Supplementary file 2 [file pon0023-0749-SD2.txt]

Supplementary Information: Recruitment context
Reasons for deviation from the original purposive sampling frame
After approaching the first few community groups it emerged that directing recruitment
specifically to certain subgroups was not always considered acceptable. In particular,
community groups aimed at women from black backgrounds did not distinguish
between Caribbean and African and did not feel it was acceptable for us to do so. This
was also the case in some of the groups for Asian women. As a result a number of
women who were not in the original target groups indicated interest in the study. The
inclusion criteria were therefore adjusted, although the focus on Indian and Caribbean
women remained. Self-classified ethnicity among women from black backgrounds was
complex. Despite describing an upbringing in the Caribbean when asked to complete
the questionnaire indicating their ethnic group several of the women selected black
other, sometimes writing themselves an additional box for ‘black British’. After meeting
the recruitment target for Indian women we realised that all were from Hindu
backgrounds. We therefore decided to continue recruiting Indian women, changing the
focus to the Sikh community and therefore the overall number of interviews with Indian
women was more than the other groups.
General comment
The study plan was first devised at the end of 2009. We planned to recruit through
community groups in areas of London with high proportions of women from Caribbean
and Indian ethnic backgrounds. Following drastic cuts in public funding which began
in 2010, 50% of community groups in London were forced to close. Remaining groups
cut staff and many remaining staff had to allocate most of their time to writing funding
applications. As a result engaging community groups in the present study was difficult.
In Summer 2011, during the recruitment period, a young black man was killed by police
officers in North London, raising questions about racism and authority. Following this
event, women from black backgrounds that were approached in community groups
responded negatively to research focusing on ethnicity. As a result recruitment of
women from black backgrounds was difficult.
